# Supplementary material for: Angelica keiskei Impacts the Lifespan and Healthspan of Drosophila melanogaster in a Sex and Strain-Dependent Manner
Source: Pharmaceuticals (Basel). 2023 May 12;16(5):738. doi: 10.3390/ph16050738 (PMC10222730; doi:10.3390/ph16050738)
Supplement: Supplementary file 1 [file pharmaceuticals-16-00738-s001.zip]

Archive with 1 entries (1 files):
- pharmaceuticals-2313925-supplementary.pdf
